# Supplementary material for: 2,2,3,3-Tetra­fluoro­butane-1,4-diol
Source: Acta Crystallogr Sect E Struct Rep Online. 2008 Dec 6;65(Pt 1):o33. doi: 10.1107/S1600536808040555 (PMC2967951; doi:10.1107/S1600536808040555)
Supplement: Supplementary file 2 [file e-65-00o33-Isup2.hkl]

# 
# h,k,l, Fc-squared, Fo-squared, sigma(Fo-squared) and status flag 
# 
data_I
_shelx_title 'kn619' 
_shelx_refln_list_code          4 
_shelx_F_calc_maximum       83.64 
_exptl_crystal_F_000       328.00 
_reflns_d_resolution_high  0.7705 
 
loop_ 
 _symmetry_equiv_pos_as_xyz 
 'x, y, z' 
 '-x, y+1/2, -z+1/2' 
 '-x, -y, -z' 
 'x, -y-1/2, z-1/2' 
 
_cell_length_a     5.4392 
_cell_length_b     8.6935 
_cell_length_c    12.4123 
_cell_angle_alpha  90.000 
_cell_angle_beta   99.768 
_cell_angle_gamma  90.000 
 
_shelx_F_squared_multiplier     1.000 
 
loop_ 
 _refln_index_h 
 _refln_index_k 
 _refln_index_l 
 _refln_F_squared_calc 
 _refln_F_squared_meas 
 _refln_F_squared_sigma 
 _refln_observed_status 
   1   0   0        0.10        0.43      0.11 o 
   2   0   0      187.43      176.66      3.13 o 
   3   0   0     1417.26     1476.68     21.14 o 
   4   0   0      464.24      464.08      7.44 o 
   5   0   0        5.14        7.44      0.65 o 
   6   0   0       11.08       13.37      1.19 o 
   1   1   0     5755.92     5325.84    172.02 o 
   2   1   0     2031.25     1974.40     19.90 o 
   3   1   0     1474.32     1518.58     15.06 o 
   4   1   0      113.03      130.42      1.93 o 
   5   1   0      332.51      345.08      5.01 o 
   6   1   0       15.16        9.42      2.26 o 
   1   2   0        1.43        0.86      0.32 o 
   2   2   0      107.90      106.41      2.10 o 
   3   2   0      218.70      240.25      5.82 o 
   4   2   0       17.29       18.28      0.61 o 
   5   2   0       12.30        7.36      0.70 o 
   6   2   0       12.31       14.42      2.97 o 
   1   3   0     3641.35     3490.15     43.16 o 
   2   3   0      330.84      340.34      4.44 o 
   3   3   0      817.13      880.70     20.49 o 
   4   3   0      301.94      288.58      4.64 o 
   5   3   0        1.04        0.78      0.46 o 
   6   3   0       13.60       18.65      1.52 o 
   0   4   0     1756.30     1624.91     27.07 o 
   1   4   0     1146.11     1183.26     24.91 o 
   2   4   0      420.31      418.59      5.87 o 
   3   4   0       63.45       58.71      1.94 o 
   4   4   0      117.79      109.07      4.53 o 
   5   4   0        4.51        4.50      0.64 o 
   6   4   0       53.65       57.53      4.64 o 
   1   5   0      119.01      113.47      2.04 o 
   2   5   0       26.90       27.09      0.75 o 
   3   5   0       71.08       69.63      4.26 o 
   4   5   0      147.28      142.45      3.29 o 
   5   5   0       79.11       67.99      2.37 o 
   6   5   0       46.64       45.31      2.74 o 
   0   6   0      921.72     1014.84     21.84 o 
   1   6   0     1232.22     1267.19     20.17 o 
   2   6   0       91.32       97.20      1.86 o 
   3   6   0        4.50        3.97      0.54 o 
   4   6   0       55.32       51.30      1.68 o 
   5   6   0       80.47       80.95      6.47 o 
   1   7   0      824.36      863.04     14.51 o 
   2   7   0      214.50      207.88      3.99 o 
   3   7   0       93.46       95.70      3.07 o 
   4   7   0       18.35       17.22      1.09 o 
   5   7   0        3.08        2.28      1.39 o 
   0   8   0      643.65      691.18     18.55 o 
   1   8   0        7.89        8.07      0.75 o 
   2   8   0      138.82      137.42      7.60 o 
   3   8   0      102.72       96.66      6.36 o 
   4   8   0        1.98        2.90      1.06 o 
   1   9   0       29.69       24.84      1.42 o 
   2   9   0      332.26      334.35      6.85 o 
   3   9   0       26.24       28.41      1.81 o 
   4   9   0       19.84       16.65      1.90 o 
   0  10   0       15.59       11.30      1.47 o 
   1  10   0        0.33       -0.61      1.13 o 
   2  10   0       26.20       32.15      2.13 o 
   3  10   0        8.45        7.81      1.61 o 
   1  11   0       21.78       25.60      2.80 o 
  -6   1   1       22.50       15.96      1.16 o 
  -5   1   1        6.49        5.13      0.60 o 
  -4   1   1       16.38       16.00      0.75 o 
  -3   1   1      943.01      992.25     10.51 o 
  -2   1   1      185.87      175.99      2.25 o 
  -1   1   1      519.24      474.59      5.62 o 
   1   1   1        8.71        7.93      0.65 o 
   2   1   1      604.62      586.88      9.28 o 
   3   1   1      321.75      314.85      4.64 o 
   4   1   1      445.55      471.79      6.69 o 
   5   1   1       10.32        8.47      0.57 o 
   6   1   1       10.78        9.49      0.80 o 
  -6   2   1        0.02        0.11      0.73 o 
  -5   2   1      150.76      144.22      2.92 o 
  -4   2   1        6.48        4.56      0.49 o 
  -3   2   1       99.85       97.84      1.63 o 
  -2   2   1      780.26      801.50      9.60 o 
  -1   2   1      543.61      528.29      6.56 o 
   0   2   1       54.02       53.64      0.91 o 
   1   2   1       12.87       14.56      0.38 o 
   2   2   1      228.84      223.85      2.81 o 
   3   2   1     2013.88     2110.28     37.37 o 
   4   2   1       79.39       81.22      1.55 o 
   5   2   1      199.43      216.25      3.85 o 
   6   2   1       23.13       25.30      1.73 o 
  -6   3   1        0.74       -0.11      0.72 o 
  -5   3   1        8.71        6.57      0.80 o 
  -4   3   1       20.37       21.88      0.78 o 
  -3   3   1      551.14      558.37      6.91 o 
  -2   3   1       97.81      116.97      1.71 o 
  -1   3   1      258.41      238.29      5.23 o 
   0   3   1      151.41      148.74      2.53 o 
   1   3   1       10.63       10.39      0.44 o 
   2   3   1      397.38      423.47      6.36 o 
   3   3   1       32.78       30.31      2.00 o 
   4   3   1       36.62       38.44      1.62 o 
   5   3   1       16.27       13.05      2.26 o 
   6   3   1       18.38       13.62      2.43 o 
  -6   4   1       36.86       34.84      2.33 o 
  -5   4   1       18.42       19.26      1.73 o 
  -4   4   1      332.99      336.61     11.32 o 
  -3   4   1       43.65       36.49      0.91 o 
  -2   4   1        9.72        8.96      0.44 o 
  -1   4   1      114.41      108.66      1.86 o 
   0   4   1     1353.68     1299.30     16.98 o 
   1   4   1       85.54       75.01      1.37 o 
   2   4   1     1239.67     1257.90     34.89 o 
   3   4   1        8.79        6.39      0.65 o 
   4   4   1        0.00       -0.17      0.36 o 
   5   4   1        9.04        5.79      0.78 o 
   6   4   1       25.48       29.93      1.91 o 
  -6   5   1       21.29       20.33      1.83 o 
  -5   5   1        3.12        2.07      0.85 o 
  -4   5   1       99.55       98.83      3.07 o 
  -3   5   1       11.65        9.85      0.54 o 
  -2   5   1       23.85       24.44      0.76 o 
  -1   5   1      177.99      187.47      3.18 o 
   0   5   1        9.61       11.23      0.53 o 
   1   5   1       22.31       24.86      0.76 o 
   2   5   1      171.00      168.47      4.64 o 
   3   5   1        0.17        1.41      0.44 o 
   4   5   1      402.72      404.12     22.86 o 
   5   5   1       33.56       29.22      1.50 o 
   6   5   1        0.48        2.84      1.29 o 
  -5   6   1       15.98       13.21      1.52 o 
  -4   6   1      116.55      111.68      2.77 o 
  -3   6   1      111.09      103.62      2.91 o 
  -2   6   1       47.32       52.32      2.64 o 
  -1   6   1       46.38       46.29      1.78 o 
   0   6   1       63.67       63.47      1.78 o 
   1   6   1       28.89       23.53      0.84 o 
   2   6   1        0.06       -0.23      0.41 o 
   3   6   1      308.72      326.81     13.80 o 
   4   6   1        0.02        0.84      0.70 o 
   5   6   1       32.70       28.62      2.70 o 
  -5   7   1        3.64        2.27      1.06 o 
  -4   7   1        9.90       11.86      2.26 o 
  -3   7   1        0.13        0.55      0.44 o 
  -2   7   1      632.75      662.43     25.29 o 
  -1   7   1      172.97      178.49      3.27 o 
   0   7   1       51.28       48.85      1.51 o 
   1   7   1      119.98      125.47      3.40 o 
   2   7   1       16.55       15.37      1.24 o 
   3   7   1      228.64      227.87      4.56 o 
   4   7   1        1.79        0.84      0.62 o 
   5   7   1       37.73       40.04      2.45 o 
  -4   8   1        6.97        7.07      1.30 o 
  -3   8   1        2.32        1.88      0.57 o 
  -2   8   1        0.30        0.36      0.49 o 
  -1   8   1      258.81      262.58     10.89 o 
   0   8   1       22.12       18.58      1.01 o 
   1   8   1      359.22      392.38     11.86 o 
   2   8   1      179.98      191.78      6.85 o 
   3   8   1        0.16       -0.59      0.61 o 
   4   8   1        2.66        0.46      1.56 o 
  -4   9   1       26.21       24.26      3.56 o 
  -3   9   1        0.68        0.51      0.80 o 
  -2   9   1      158.38      173.12      4.42 o 
  -1   9   1        2.42        2.44      0.88 o 
   0   9   1       68.93       68.80      5.82 o 
   1   9   1       71.26       67.75      2.21 o 
   2   9   1      105.72      114.14      5.23 o 
   3   9   1       16.10       11.66      1.18 o 
   4   9   1       36.17       38.94      3.56 o 
  -3  10   1       20.30       19.59      2.07 o 
  -2  10   1        0.68       -0.62      0.98 o 
  -1  10   1        0.26       -0.39      1.09 o 
   0  10   1       43.74       44.32      2.16 o 
   1  10   1      295.87      317.84     12.35 o 
   2  10   1        3.83        4.82      1.21 o 
   3  10   1        0.67        0.27      1.73 o 
  -1  11   1        0.38       -0.67      1.51 o 
   0  11   1       12.40       14.34      2.37 o 
   1  11   1        0.11       -1.17      1.58 o 
  -7   0   2       10.21        4.85      2.16 o 
  -6   0   2       50.77       48.32      3.13 o 
  -5   0   2       32.47       26.64      1.51 o 
  -4   0   2      549.40      593.39      9.92 o 
  -3   0   2      775.96      779.54     12.51 o 
  -2   0   2     2361.33     2285.99     37.96 o 
  -1   0   2      147.38      132.44      2.16 o 
   0   0   2      808.48      737.26     10.25 o 
   1   0   2     4012.76     3859.84     55.43 o 
   2   0   2     6994.90     6685.50    211.49 o 
   3   0   2      699.30      737.26     10.46 o 
   4   0   2      208.37      232.20      4.96 o 
   5   0   2       37.59       28.36      1.51 o 
   6   0   2        0.10        0.22      0.86 o 
  -7   1   2       63.15       73.63      4.63 o 
  -6   1   2        4.02        4.85      0.92 o 
  -5   1   2      133.97      142.31      2.62 o 
  -4   1   2        0.44        0.51      0.26 o 
  -3   1   2        3.51        1.13      0.31 o 
  -2   1   2      309.84      288.74      4.00 o 
  -1   1   2     4858.00     4524.66     83.35 o 
   0   1   2      558.92      494.99     13.43 o 
   1   1   2      262.45      240.50      3.24 o 
   2   1   2     1514.91     1504.40     14.89 o 
   3   1   2      168.78      171.52      2.23 o 
   4   1   2        0.44        0.02      0.34 o 
   5   1   2       17.38       16.16      1.29 o 
   6   1   2        0.81       -0.22      0.54 o 
  -6   2   2        8.59        9.88      1.00 o 
  -5   2   2        1.25        0.22      0.44 o 
  -4   2   2      696.22      738.75      9.10 o 
  -3   2   2        3.97        1.99      0.19 o 
  -2   2   2      150.26      145.36      2.24 o 
  -1   2   2      609.06      611.23      7.35 o 
   0   2   2     1234.68     1123.12     14.23 o 
   1   2   2       42.69       45.55      0.86 o 
   2   2   2      174.69      168.20      2.21 o 
   3   2   2       11.53       14.00      0.81 o 
   4   2   2      144.62      159.46      3.83 o 
   5   2   2       56.88       47.92      1.78 o 
   6   2   2        5.67        6.13      1.08 o 
  -6   3   2       74.60       79.08      3.29 o 
  -5   3   2       22.51       24.53      2.97 o 
  -4   3   2        9.50        9.73      0.47 o 
  -3   3   2      451.49      467.04      6.06 o 
  -2   3   2     1715.53     1839.14     20.70 o 
  -1   3   2     4210.00     4139.95     59.66 o 
   0   3   2     1165.63     1176.30     13.99 o 
   1   3   2     1344.67     1326.52     17.76 o 
   2   3   2      247.59      231.36      5.77 o 
   3   3   2      342.30      347.11      7.82 o 
   4   3   2       70.76       68.77      1.33 o 
   5   3   2       43.87       45.21      1.33 o 
   6   3   2       29.39       24.26      3.56 o 
  -6   4   2       24.08       25.13      1.84 o 
  -5   4   2        9.57        6.76      0.91 o 
  -4   4   2      845.01      905.16     23.46 o 
  -3   4   2       62.63       52.68      1.14 o 
  -2   4   2      287.69      307.68      4.19 o 
  -1   4   2      922.02      926.88     18.01 o 
   0   4   2       31.86       35.16      0.87 o 
   1   4   2      180.07      168.28      3.56 o 
   2   4   2      283.25      277.70      4.16 o 
   3   4   2      685.01      693.36     20.22 o 
   4   4   2        7.16        4.39      0.57 o 
   5   4   2       22.27       17.09      1.29 o 
   6   4   2        2.00        2.80      1.17 o 
  -6   5   2       75.28       74.44      3.71 o 
  -5   5   2       17.70       13.77      1.32 o 
  -4   5   2        0.74        1.04      0.36 o 
  -3   5   2      651.02      691.07      8.45 o 
  -2   5   2      323.89      356.62      5.11 o 
  -1   5   2       80.69      100.94      1.86 o 
   0   5   2      104.12      105.75      1.97 o 
   1   5   2       53.07       56.87      1.18 o 
   2   5   2        0.86       -0.02      0.36 o 
   3   5   2       40.19       41.90      4.91 o 
   4   5   2       77.99       73.02      1.86 o 
   5   5   2        3.75        2.38      1.02 o 
   6   5   2        0.11       -1.40      1.93 o 
  -5   6   2       30.45       23.14      2.04 o 
  -4   6   2      129.82      135.37      6.42 o 
  -3   6   2      619.01      648.25     11.65 o 
  -2   6   2        8.60       10.68      0.53 o 
  -1   6   2      249.70      262.22      5.88 o 
   0   6   2        0.04        0.01      0.44 o 
   1   6   2      604.42      595.18      8.54 o 
   2   6   2      124.31      131.81      2.54 o 
   3   6   2      168.65      171.22      3.67 o 
   4   6   2      131.81      130.03      4.21 o 
   5   6   2        7.12        8.08      1.32 o 
  -5   7   2       15.11       16.15      1.68 o 
  -4   7   2        0.07        0.87      0.81 o 
  -3   7   2        2.17        1.18      0.49 o 
  -2   7   2       32.50       33.98      1.07 o 
  -1   7   2        5.72        6.63      0.52 o 
   0   7   2       35.58       33.01      1.14 o 
   1   7   2      105.23      106.66      2.43 o 
   2   7   2      274.96      282.36      4.80 o 
   3   7   2      113.22      121.00      6.96 o 
   4   7   2       20.75       19.68      2.16 o 
   5   7   2        0.46        0.65      1.05 o 
  -4   8   2        4.88        3.15      1.10 o 
  -3   8   2       90.91       88.50      2.23 o 
  -2   8   2        2.49        4.29      1.02 o 
  -1   8   2       64.14       66.53      5.55 o 
   0   8   2      140.49      138.36      3.56 o 
   1   8   2       53.31       54.16      3.72 o 
   2   8   2        0.73        0.91      0.64 o 
   3   8   2        5.31        3.82      0.75 o 
   4   8   2       11.75       11.14      3.51 o 
  -4   9   2       17.69       19.87      1.99 o 
  -3   9   2        6.03        6.60      1.24 o 
  -2   9   2       38.65       40.26      1.56 o 
  -1   9   2      116.23      113.67      5.18 o 
   0   9   2      114.30      119.14      3.24 o 
   1   9   2        0.00       -0.62      0.70 o 
   2   9   2       16.06       15.92      1.40 o 
   3   9   2        1.81        0.29      1.06 o 
  -3  10   2        5.35        5.48      1.65 o 
  -2  10   2        0.18        0.76      0.95 o 
  -1  10   2        2.71        2.43      1.19 o 
   0  10   2       29.95       27.80      1.96 o 
   1  10   2       12.43       14.36      1.82 o 
   2  10   2        1.86        1.54      2.16 o 
  -1  11   2       15.76       13.48      2.64 o 
   0  11   2       13.58       11.65      2.26 o 
   1  11   2        1.39       -1.86      3.51 o 
  -7   1   3        3.36        1.53      1.94 o 
  -6   1   3        8.93        8.02      2.48 o 
  -5   1   3      356.84      364.74      5.02 o 
  -4   1   3        0.45        1.21      0.32 o 
  -3   1   3      425.54      438.03      5.66 o 
  -2   1   3      303.28      307.21      4.48 o 
  -1   1   3      634.75      608.38      5.90 o 
   0   1   3        5.03        4.42      0.15 o 
   1   1   3      254.09      255.65      2.99 o 
   2   1   3        0.00        0.05      0.27 o 
   3   1   3       32.93       37.80      0.80 o 
   4   1   3       10.49       11.49      1.13 o 
   5   1   3      106.34      110.35      2.70 o 
   6   1   3       11.17        9.82      1.24 o 
  -6   2   3       31.13       24.49      1.34 o 
  -5   2   3        0.18        0.00      0.44 o 
  -4   2   3      505.73      508.50      7.05 o 
  -3   2   3      232.61      248.07      3.61 o 
  -2   2   3      803.81      819.57      9.81 o 
  -1   2   3       50.86       57.75      0.80 o 
   0   2   3     1304.91     1182.28     25.94 o 
   1   2   3       66.67       65.67      1.04 o 
   2   2   3        0.00        0.24      0.18 o 
   3   2   3      211.65      213.41      5.18 o 
   4   2   3        2.71        3.82      1.02 o 
   5   2   3      103.22      100.77      3.51 o 
   6   2   3       72.42       66.22      8.09 o 
  -6   3   3       39.99       37.57      1.93 o 
  -5   3   3      315.95      326.66      5.52 o 
  -4   3   3      104.16      104.45      2.14 o 
  -3   3   3        4.76        8.34      0.44 o 
  -2   3   3      112.62      131.44      1.97 o 
  -1   3   3      706.22      671.32      7.13 o 
   0   3   3      710.21      694.68      9.95 o 
   1   3   3      283.29      259.62      3.89 o 
   2   3   3        8.86        8.91      0.54 o 
   3   3   3       56.19       65.17      2.21 o 
   4   3   3        0.20        0.22      0.32 o 
   5   3   3       12.84       13.15      0.80 o 
   6   3   3        0.00        2.00      1.24 o 
  -6   4   3        0.56        0.65      1.12 o 
  -5   4   3        2.07        1.51      0.83 o 
  -4   4   3      191.20      198.25      7.33 o 
  -3   4   3      345.69      369.51      5.01 o 
  -2   4   3      125.55      131.12      1.98 o 
  -1   4   3      290.19      290.64      4.09 o 
   0   4   3      457.67      469.90      8.14 o 
   1   4   3      508.70      491.84      7.09 o 
   2   4   3      132.27      134.15      2.37 o 
   3   4   3        1.81        1.04      0.75 o 
   4   4   3      328.34      333.97      9.33 o 
   5   4   3       32.44       32.24      1.67 o 
   6   4   3        3.45       -0.56      2.16 o 
  -6   5   3        9.41        8.60      2.53 o 
  -5   5   3        3.86        2.08      0.80 o 
  -4   5   3      159.34      163.03      3.19 o 
  -3   5   3      706.65      716.76      9.26 o 
  -2   5   3      416.90      445.51      5.90 o 
  -1   5   3      195.51      202.13     10.68 o 
   0   5   3       47.94       47.38      1.10 o 
   1   5   3       88.24       83.89      1.76 o 
   2   5   3       11.67       10.83      0.62 o 
   3   5   3       37.52       29.76      0.98 o 
   4   5   3        0.42       -0.55      0.55 o 
   5   5   3       71.51       72.85      3.61 o 
  -5   6   3       41.22       44.30      2.53 o 
  -4   6   3      154.30      152.96      4.48 o 
  -3   6   3       53.90       56.93      3.45 o 
  -2   6   3       31.04       34.53      0.92 o 
  -1   6   3       44.05       44.11      3.72 o 
   0   6   3       51.81       56.77      1.51 o 
   1   6   3       22.82       25.29      0.92 o 
   2   6   3       11.59       10.35      0.97 o 
   3   6   3        3.42        3.65      0.65 o 
   4   6   3      165.83      164.51      4.53 o 
   5   6   3        1.54        0.93      1.09 o 
  -5   7   3        1.25        1.17      1.26 o 
  -4   7   3        0.73        0.66      0.75 o 
  -3   7   3       51.07       45.88      2.64 o 
  -2   7   3       60.19       54.71      1.37 o 
  -1   7   3       51.19       50.47      2.32 o 
   0   7   3      185.51      195.27      3.46 o 
   1   7   3       81.04       71.99      1.75 o 
   2   7   3        1.54        1.68      0.54 o 
   3   7   3       39.04       37.43      1.43 o 
   4   7   3        3.54        2.80      0.82 o 
   5   7   3        1.15       -0.24      1.83 o 
  -4   8   3       14.26       13.49      1.63 o 
  -3   8   3        0.24        0.47      0.55 o 
  -2   8   3        5.69        5.46      0.61 o 
  -1   8   3       93.60       88.12      3.02 o 
   0   8   3        0.43        0.64      0.81 o 
   1   8   3       22.18       23.74      1.17 o 
   2   8   3        0.76        0.22      0.61 o 
   3   8   3        0.81       -0.10      0.62 o 
   4   8   3        6.72        5.50      2.37 o 
  -4   9   3        9.55       10.02      1.55 o 
  -3   9   3        4.65        4.78      1.06 o 
  -2   9   3        3.24        2.23      0.69 o 
  -1   9   3       17.45       13.90      1.01 o 
   0   9   3        4.18        5.93      0.78 o 
   1   9   3        8.38        7.31      0.98 o 
   2   9   3       27.07       26.95      1.44 o 
   3   9   3        4.90        4.46      1.62 o 
  -3  10   3      118.58      140.73      5.68 o 
  -2  10   3        7.06        5.59      1.27 o 
  -1  10   3       24.06       25.37      1.89 o 
   0  10   3        1.04        1.11      1.19 o 
   1  10   3       14.37       13.86      2.97 o 
   2  10   3       33.84       35.50      4.48 o 
  -1  11   3        7.77        9.73      1.71 o 
   0  11   3        8.41        9.25      1.83 o 
  -7   0   4        0.09        0.22      2.26 o 
  -6   0   4        0.44       -0.43      1.19 o 
  -5   0   4      105.16      106.02      3.34 o 
  -4   0   4      128.91      122.73      3.34 o 
  -3   0   4       26.34       22.54      0.75 o 
  -2   0   4       16.98       17.26      0.54 o 
  -1   0   4     5639.36     5478.12    123.49 o 
   0   0   4      458.37      459.22      5.82 o 
   2   0   4      218.27      215.81      3.45 o 
   3   0   4      467.95      466.77      7.55 o 
   4   0   4      627.39      652.17     10.89 o 
   5   0   4       98.73      114.32      4.31 o 
   6   0   4        3.35        1.73      1.19 o 
  -7   1   4      122.75      137.18      6.14 o 
  -6   1   4       12.46       10.64      2.59 o 
  -5   1   4      168.83      173.80      3.35 o 
  -4   1   4      111.85      118.52      2.07 o 
  -3   1   4     1660.45     1684.25     19.36 o 
  -2   1   4      786.85      717.64      7.75 o 
  -1   1   4       32.15       31.55      0.46 o 
   0   1   4     4971.95     4679.12     62.93 o 
   1   1   4     1183.36     1167.45     12.34 o 
   2   1   4        6.16        7.06      0.34 o 
   3   1   4        7.98        7.11      0.59 o 
   4   1   4       11.33        9.72      0.57 o 
   5   1   4       11.35       11.66      0.98 o 
   6   1   4       40.69       41.07      2.33 o 
  -6   2   4        0.05       -0.13      0.87 o 
  -5   2   4      119.53      129.36      2.44 o 
  -4   2   4      345.55      357.27      4.71 o 
  -3   2   4       29.54       33.09      0.80 o 
  -2   2   4       98.13       96.52      1.33 o 
  -1   2   4      342.71      343.75      6.26 o 
   0   2   4      217.69      205.22      2.59 o 
   1   2   4       32.23       36.03      0.70 o 
   2   2   4      138.85      136.40      2.37 o 
   3   2   4       26.70       24.04      0.70 o 
   4   2   4      144.25      144.66      2.27 o 
   5   2   4        1.11        0.92      0.81 o 
   6   2   4        5.37        6.08      1.29 o 
  -6   3   4        0.91        1.34      1.08 o 
  -5   3   4      418.90      434.31     12.78 o 
  -4   3   4        0.00        0.36      0.44 o 
  -3   3   4      151.39      145.04      4.10 o 
  -2   3   4     1843.88     1951.37     22.01 o 
  -1   3   4       50.25       55.05      1.51 o 
   0   3   4     4562.19     4519.05    103.75 o 
   1   3   4      222.95      217.16      3.04 o 
   2   3   4       33.42       30.46      0.78 o 
   3   3   4        1.50        1.88      0.59 o 
   4   3   4      450.98      451.81      7.93 o 
   5   3   4        3.46        1.75      0.57 o 
   6   3   4        0.22        0.84      0.88 o 
  -6   4   4        2.18        3.47      1.01 o 
  -5   4   4        2.71        3.06      0.64 o 
  -4   4   4      932.70      948.09     30.25 o 
  -3   4   4      383.37      436.38      5.99 o 
  -2   4   4      719.65      749.58     12.19 o 
  -1   4   4     2307.78     2446.53     73.98 o 
   0   4   4       30.26       29.00      0.72 o 
   1   4   4     1060.60     1058.92     14.65 o 
   2   4   4      164.53      172.60      2.91 o 
   3   4   4      176.48      180.60      3.83 o 
   4   4   4       33.35       31.98      1.46 o 
   5   4   4      174.37      166.21     11.27 o 
  -6   5   4       36.72       35.69      2.59 o 
  -5   5   4       20.39       20.88      1.34 o 
  -4   5   4      135.96      137.14      2.62 o 
  -3   5   4      420.93      427.27      6.89 o 
  -2   5   4     1297.63     1438.42     23.57 o 
  -1   5   4      339.05      359.69      5.61 o 
   0   5   4      434.55      470.61      6.44 o 
   1   5   4      343.93      350.93      5.45 o 
   2   5   4      151.81      151.29      7.12 o 
   3   5   4       11.09        8.77      0.72 o 
   4   5   4       86.46       80.25      4.75 o 
   5   5   4       10.12        8.67      1.76 o 
  -5   6   4        0.34       -0.72      0.93 o 
  -4   6   4       35.40       34.83      1.24 o 
  -3   6   4        5.14        6.51      0.57 o 
  -2   6   4      119.92      127.64      3.99 o 
  -1   6   4      368.49      343.83      5.21 o 
   0   6   4        3.37        4.48      1.08 o 
   1   6   4       20.06       17.71      0.76 o 
   2   6   4      225.41      223.91      9.76 o 
   3   6   4        2.97        1.07      0.57 o 
   4   6   4       84.20       78.69      6.15 o 
   5   6   4       39.61       30.86      2.87 o 
  -5   7   4        0.23       -0.58      1.14 o 
  -4   7   4      125.22      134.62      3.18 o 
  -3   7   4        3.10        2.33      0.49 o 
  -2   7   4       20.46       15.39      1.08 o 
  -1   7   4        1.32        2.94      0.54 o 
   0   7   4      321.33      347.00      5.41 o 
   1   7   4       13.48       11.90      0.76 o 
   2   7   4      166.71      177.80      5.02 o 
   3   7   4      133.82      132.22      3.11 o 
   4   7   4        6.57        5.80      2.64 o 
  -4   8   4        0.63        0.45      0.91 o 
  -3   8   4       70.29       71.71      2.32 o 
  -2   8   4      109.24      108.44      5.50 o 
  -1   8   4      397.65      411.58     11.70 o 
   0   8   4       40.91       41.66      1.40 o 
   1   8   4       35.24       33.67      1.32 o 
   2   8   4       73.59       79.20      2.26 o 
   3   8   4        3.64        2.86      0.76 o 
   4   8   4        8.12        4.78      1.69 o 
  -4   9   4        0.46        1.23      1.09 o 
  -3   9   4       18.26       16.38      1.41 o 
  -2   9   4        0.47       -0.73      0.73 o 
  -1   9   4        9.27        5.61      1.78 o 
   0   9   4        5.08        3.92      0.70 o 
   1   9   4      135.73      146.35      4.10 o 
   2   9   4       11.35        7.77      1.10 o 
   3   9   4       88.50       88.42      7.12 o 
  -3  10   4        7.49        4.98      1.97 o 
  -2  10   4        0.12       -0.69      1.44 o 
  -1  10   4        6.12        6.97      1.11 o 
   0  10   4       39.90       33.01      2.45 o 
   1  10   4        2.34        2.76      1.73 o 
   2  10   4       47.53       45.83      3.40 o 
  -6   1   5        3.64        3.87      1.00 o 
  -5   1   5       40.06       35.38      1.37 o 
  -4   1   5       94.85      101.67      1.89 o 
  -3   1   5      212.62      220.90      3.13 o 
  -2   1   5      411.00      397.47      4.08 o 
  -1   1   5      244.68      224.48      2.33 o 
   0   1   5     1121.43     1084.98      9.59 o 
   1   1   5      107.20      102.39      1.52 o 
   2   1   5        1.26        1.96      0.19 o 
   3   1   5      769.29      782.41      8.36 o 
   4   1   5       67.93       66.02      1.89 o 
   5   1   5       12.43       12.03      0.87 o 
   6   1   5        0.01       -0.01      1.02 o 
  -6   2   5        1.92        3.00      1.04 o 
  -5   2   5       72.79       69.62      2.16 o 
  -4   2   5       73.25       71.97      1.49 o 
  -3   2   5      355.97      398.58      4.53 o 
  -2   2   5      136.04      125.75      1.73 o 
  -1   2   5      254.16      268.18      4.42 o 
   0   2   5     1381.30     1329.92     16.29 o 
   1   2   5       75.59       78.82      1.27 o 
   2   2   5      236.74      230.08      5.77 o 
   3   2   5        4.09        5.46      0.43 o 
   4   2   5      377.08      403.97     10.25 o 
   5   2   5       24.09       22.43      2.43 o 
   6   2   5        0.95        0.72      1.10 o 
  -6   3   5        3.59        3.48      1.56 o 
  -5   3   5        3.62        2.63      0.65 o 
  -4   3   5        6.53        7.95      0.57 o 
  -3   3   5       67.20       67.03      1.14 o 
  -2   3   5      411.89      401.46      4.57 o 
  -1   3   5      341.39      374.34      6.09 o 
   0   3   5      431.84      434.42      8.25 o 
   1   3   5      121.17      125.19      1.73 o 
   2   3   5      136.67      133.99      1.97 o 
   3   3   5      778.06      806.54     17.20 o 
   4   3   5      105.66      109.63      6.09 o 
   5   3   5        1.34        0.30      0.65 o 
  -6   4   5       24.42       22.38      2.70 o 
  -5   4   5       33.40       35.36      1.37 o 
  -4   4   5       40.15       39.07      1.94 o 
  -3   4   5       83.98       72.63      2.75 o 
  -2   4   5      655.23      721.84     21.41 o 
  -1   4   5        6.28        5.91      0.92 o 
   0   4   5       49.78       51.92      1.14 o 
   1   4   5       59.53       56.16      1.21 o 
   2   4   5       34.53       33.02      1.24 o 
   3   4   5      143.85      140.78      2.37 o 
   4   4   5       13.12       13.30      0.80 o 
   5   4   5       42.60       38.95      1.91 o 
  -6   5   5        6.55        5.00      1.41 o 
  -5   5   5        3.22        2.80      0.72 o 
  -4   5   5       51.69       45.75      2.00 o 
  -3   5   5        0.49        0.16      0.34 o 
  -2   5   5        1.03        1.13      0.20 o 
  -1   5   5      885.12      937.78     22.22 o 
   0   5   5       16.02       17.49      0.64 o 
   1   5   5      139.05      144.06      2.81 o 
   2   5   5        0.97        0.72      0.65 o 
   3   5   5        4.59        4.61      0.55 o 
   4   5   5       25.78       24.96      1.14 o 
   5   5   5       30.17       29.34      7.12 o 
  -5   6   5        1.64        0.54      0.95 o 
  -4   6   5       47.11       48.66      1.49 o 
  -3   6   5       56.17       54.04      1.89 o 
  -2   6   5        0.04        0.47      0.32 o 
  -1   6   5        0.53        0.74      0.26 o 
   0   6   5        1.15        2.94      0.41 o 
   1   6   5       78.19       76.31      1.75 o 
   2   6   5      157.44      162.29      2.95 o 
   3   6   5       22.39       21.12      1.08 o 
   4   6   5       73.21       71.56      2.47 o 
   5   6   5        2.00        1.34      1.44 o 
  -5   7   5       25.86       28.30      2.86 o 
  -4   7   5        8.48        7.23      0.87 o 
  -3   7   5       17.87       14.79      0.75 o 
  -2   7   5       43.68       43.67      1.29 o 
  -1   7   5      151.32      140.89      5.07 o 
   0   7   5        4.46        4.49      0.49 o 
   1   7   5       15.41       14.00      0.76 o 
   2   7   5      249.16      265.19      9.01 o 
   3   7   5        0.86        0.83      0.68 o 
   4   7   5        7.76        6.71      1.41 o 
  -4   8   5       40.78       41.31      2.56 o 
  -3   8   5        2.19        1.08      0.97 o 
  -2   8   5      123.71      121.57      2.75 o 
  -1   8   5        0.01        0.20      0.44 o 
   0   8   5      198.22      190.59      3.92 o 
   1   8   5        2.49        2.34      0.92 o 
   2   8   5       80.79       87.00      2.39 o 
   3   8   5       66.49       67.62      3.02 o 
   4   8   5        0.25       -1.43      1.52 o 
  -3   9   5       17.26       14.86      1.50 o 
  -2   9   5       29.32       31.62      1.88 o 
  -1   9   5       90.42       84.48      3.21 o 
   0   9   5        0.49        0.16      1.56 o 
   1   9   5      137.95      146.13      6.04 o 
   2   9   5       42.49       40.52      2.48 o 
   3   9   5       56.75       59.46     12.40 o 
  -2  10   5       58.55       64.03      2.95 o 
  -1  10   5       14.19       11.32      1.42 o 
   0  10   5       26.20       20.25      1.99 o 
   1  10   5       19.18       19.70      2.59 o 
   2  10   5      154.62      158.71     12.78 o 
  -6   0   6      122.60      127.69      6.90 o 
  -5   0   6      345.11      369.49      8.84 o 
  -4   0   6      108.62      108.82      3.24 o 
  -3   0   6       44.32       45.84      1.19 o 
  -2   0   6      395.45      397.64      5.82 o 
  -1   0   6        2.89        1.83      0.32 o 
   0   0   6     4940.87     4984.93     65.14 o 
   1   0   6     2169.83     2252.55     28.47 o 
   2   0   6      615.02      616.15      8.74 o 
   3   0   6      628.75      646.88     10.68 o 
   4   0   6       42.42       43.89      1.83 o 
   5   0   6      215.33      239.75      7.66 o 
   6   0   6       42.25       61.69      4.64 o 
  -6   1   6       63.44       62.52      3.77 o 
  -5   1   6      142.64      151.28      3.49 o 
  -4   1   6      178.28      177.30      2.87 o 
  -3   1   6        4.10        2.53      0.54 o 
  -2   1   6        1.10        0.11      0.15 o 
  -1   1   6      446.83      417.70      3.89 o 
   0   1   6     2873.88     2862.78     24.25 o 
   1   1   6     1482.15     1494.23     15.02 o 
   2   1   6        0.64        0.64      0.34 o 
   3   1   6     1256.71     1301.44     16.39 o 
   4   1   6        2.54        1.35      0.49 o 
   5   1   6       49.78       43.19      1.83 o 
  -6   2   6       18.04       16.13      1.73 o 
  -5   2   6       44.93       39.80      1.35 o 
  -4   2   6       26.15       28.46      1.24 o 
  -3   2   6        3.71        6.80      0.34 o 
  -2   2   6       35.49       37.86      0.67 o 
  -1   2   6        5.19        7.25      0.65 o 
   0   2   6      336.61      356.47      4.58 o 
   1   2   6      124.97      142.66      2.07 o 
   2   2   6        9.74       11.32      0.57 o 
   3   2   6        0.98        0.93      0.44 o 
   4   2   6       53.52       54.61      2.75 o 
   5   2   6       71.80       68.54      4.10 o 
  -6   3   6        6.81        6.51      1.52 o 
  -5   3   6        7.32        7.75      0.67 o 
  -4   3   6       14.73       13.03      1.08 o 
  -3   3   6      169.71      190.27      3.11 o 
  -2   3   6        2.87        0.87      0.38 o 
  -1   3   6       14.25       17.08      0.64 o 
   0   3   6        6.48        9.81      0.44 o 
   1   3   6      767.60      767.52      8.05 o 
   2   3   6      852.58      852.96     11.86 o 
   3   3   6      304.23      303.58      5.05 o 
   4   3   6       17.07       13.47      0.97 o 
   5   3   6        0.42        1.16      0.80 o 
  -6   4   6        0.36        2.06      1.19 o 
  -5   4   6       40.34       42.14      1.67 o 
  -4   4   6       16.62       12.04      0.46 o 
  -3   4   6        2.39        1.23      0.75 o 
  -2   4   6       38.90       41.36      4.64 o 
  -1   4   6      199.87      207.09      5.12 o 
   0   4   6        6.96        6.42      1.13 o 
   1   4   6       15.45       13.11      0.52 o 
   2   4   6      133.06      136.11      3.61 o 
   3   4   6       20.83       19.54      0.91 o 
   4   4   6        0.05        0.86      0.61 o 
   5   4   6       10.33       11.20      1.83 o 
  -6   5   6       31.99       33.81      3.88 o 
  -5   5   6       18.11       17.84      2.21 o 
  -4   5   6       53.22       52.21      1.36 o 
  -3   5   6        1.11        2.10      0.23 o 
  -2   5   6       76.69       65.21      1.68 o 
  -1   5   6      109.56      109.23      2.19 o 
   0   5   6      205.44      207.76      2.92 o 
   1   5   6       65.00       70.04      1.47 o 
   2   5   6        0.00       -0.26      0.43 o 
   3   5   6       64.14       62.29      2.91 o 
   4   5   6      145.93      147.96     10.78 o 
   5   5   6       22.08       17.08      2.80 o 
  -5   6   6        0.01        0.54      0.98 o 
  -4   6   6       36.02       33.81      1.46 o 
  -3   6   6        6.12        4.18      0.86 o 
  -2   6   6       29.08       26.02      2.05 o 
  -1   6   6       31.24       32.42      2.37 o 
   0   6   6      314.71      315.48      6.47 o 
   1   6   6      404.35      398.87      6.89 o 
   2   6   6      146.57      152.21      3.03 o 
   3   6   6       61.17       60.24      1.98 o 
   4   6   6        7.13        5.11      1.37 o 
  -5   7   6        0.89        1.74      1.40 o 
  -4   7   6        7.60        5.82      0.75 o 
  -3   7   6        0.30        0.79      0.93 o 
  -2   7   6       72.30       61.29      2.21 o 
  -1   7   6      212.22      217.62      6.04 o 
   0   7   6       27.42       21.50      0.95 o 
   1   7   6       41.00       42.24      1.40 o 
   2   7   6       38.62       39.66      4.10 o 
   3   7   6      161.09      161.80      4.45 o 
   4   7   6       85.95       92.01      5.45 o 
  -4   8   6       10.69       11.52      2.11 o 
  -3   8   6       54.53       65.90      3.80 o 
  -2   8   6        3.56        5.65      1.56 o 
  -1   8   6       38.64       31.88      1.94 o 
   0   8   6       98.96       99.27      3.02 o 
   1   8   6      132.53      127.79      3.43 o 
   2   8   6      117.76      119.47      3.41 o 
   3   8   6        8.95        8.74      1.81 o 
  -3   9   6       14.59       18.99      2.56 o 
  -2   9   6        1.29       -1.38      3.13 o 
  -1   9   6       29.84       30.77      1.58 o 
   0   9   6       20.13       17.89      2.39 o 
   1   9   6        5.26        6.60      1.25 o 
   2   9   6      103.91      112.51      9.11 o 
  -2  10   6        1.58        0.79      1.99 o 
  -1  10   6        3.64        3.28      0.89 o 
   0  10   6        3.78        1.77      1.29 o 
   1  10   6        5.69        8.29      1.53 o 
  -6   1   7        8.58        4.72      1.94 o 
  -5   1   7        8.85        7.49      0.87 o 
  -4   1   7      318.41      321.67      4.61 o 
  -3   1   7      142.94      146.38      2.21 o 
  -2   1   7       29.31       30.34      0.57 o 
  -1   1   7        3.05        3.99      0.26 o 
   0   1   7      366.60      346.85      3.59 o 
   1   1   7       35.94       34.36      0.72 o 
   2   1   7       17.23       15.87      0.64 o 
   3   1   7       11.80       12.25      0.67 o 
   4   1   7      117.40      121.65      2.62 o 
   5   1   7       11.50        8.79      1.26 o 
  -6   2   7       20.52       19.99      2.37 o 
  -5   2   7      236.34      241.15      4.53 o 
  -4   2   7        5.42        3.37      0.41 o 
  -3   2   7        8.11        9.02      0.65 o 
  -2   2   7      545.57      556.47      6.14 o 
  -1   2   7       61.62       68.38      0.91 o 
   0   2   7       50.75       56.06      1.08 o 
   1   2   7       75.28       71.24      1.26 o 
   2   2   7      266.44      280.44      4.31 o 
   3   2   7      161.90      168.51      5.99 o 
   4   2   7       13.10       11.54      0.93 o 
   5   2   7       42.08       43.91      2.39 o 
  -6   3   7        4.74        3.61      1.24 o 
  -5   3   7       57.70       55.47      1.63 o 
  -4   3   7      154.53      148.25      2.44 o 
  -3   3   7       19.23       19.04      1.02 o 
  -2   3   7       15.39       12.45      0.70 o 
  -1   3   7       92.57       98.35      1.68 o 
   0   3   7      327.70      304.21      3.49 o 
   1   3   7      247.37      256.13      3.60 o 
   2   3   7       10.92       10.96      0.64 o 
   3   3   7       40.60       37.61      1.21 o 
   4   3   7       70.08       69.02      4.96 o 
   5   3   7       14.35       12.58      1.63 o 
  -6   4   7       12.64        5.93      1.58 o 
  -5   4   7        0.78        0.35      0.52 o 
  -4   4   7      135.35      133.75      2.63 o 
  -3   4   7      127.44      127.25      2.56 o 
  -2   4   7       34.60       29.78      1.05 o 
  -1   4   7      157.35      152.84      8.95 o 
   0   4   7       91.32       91.43      1.51 o 
   1   4   7       62.03       59.45      1.89 o 
   2   4   7       24.55       23.86      1.46 o 
   3   4   7       22.75       20.85      1.10 o 
   4   4   7       30.85       29.90      2.16 o 
   5   4   7       36.93       39.13      3.72 o 
  -5   5   7        5.92        4.06      0.75 o 
  -4   5   7       19.90       19.07      0.72 o 
  -3   5   7      215.80      209.77     10.19 o 
  -2   5   7       18.42       16.40      0.96 o 
  -1   5   7      231.18      227.27      7.55 o 
   0   5   7        1.19        0.75      0.49 o 
   1   5   7      242.00      252.40      3.59 o 
   2   5   7       14.41       13.15      1.78 o 
   3   5   7       12.10       11.91      0.95 o 
   4   5   7       16.35       13.71      2.16 o 
  -5   6   7       32.31       34.52      3.18 o 
  -4   6   7       16.45       11.78      1.09 o 
  -3   6   7        8.64        7.29      1.13 o 
  -2   6   7       12.86        8.85      0.86 o 
  -1   6   7        3.12        3.61      0.68 o 
   0   6   7       29.65       27.88      0.75 o 
   1   6   7       20.13       18.17      0.73 o 
   2   6   7        6.08        5.64      0.50 o 
   3   6   7       13.62       13.82      1.29 o 
   4   6   7       58.83       49.65      2.95 o 
  -5   7   7        0.01        0.00      2.48 o 
  -4   7   7       16.00       13.97      3.29 o 
  -3   7   7       34.73       40.07      3.56 o 
  -2   7   7       32.69       24.51      1.49 o 
  -1   7   7       81.03       81.89      3.83 o 
   0   7   7        4.16        4.14      0.81 o 
   1   7   7       76.05       84.33      1.81 o 
   2   7   7        0.78        0.63      0.66 o 
   3   7   7       58.30       54.64      3.00 o 
   4   7   7       15.83       12.13      2.78 o 
  -4   8   7       42.77       42.82      3.69 o 
  -3   8   7       72.28       81.04      4.85 o 
  -2   8   7        8.26        7.39      1.34 o 
  -1   8   7       12.02        9.47      1.33 o 
   0   8   7       32.33       37.11      3.94 o 
   1   8   7      122.90      133.51      4.49 o 
   2   8   7       40.58       43.21      2.62 o 
   3   8   7       10.95        8.74      2.39 o 
  -3   9   7       27.94       30.49      2.91 o 
  -2   9   7        0.08        2.60      1.52 o 
  -1   9   7        8.25        5.56      1.47 o 
   0   9   7        0.14       -0.11      1.08 o 
   1   9   7       28.81       31.34      2.13 o 
   2   9   7      145.56      156.24     11.92 o 
  -1  10   7        2.08        2.97      2.24 o 
   0  10   7       14.91       17.50      6.15 o 
  -6   0   8        9.13       11.65      2.37 o 
  -5   0   8      429.56      440.35     12.40 o 
  -4   0   8       26.60       23.19      0.97 o 
  -3   0   8      262.73      278.25      4.64 o 
  -2   0   8     1990.23     2063.71     26.64 o 
  -1   0   8      268.19      265.96      4.10 o 
   0   0   8      164.82      144.30      2.59 o 
   1   0   8      177.59      180.86      3.13 o 
   2   0   8     1159.01     1129.73     14.67 o 
   3   0   8      119.69      119.28      3.02 o 
   4   0   8       17.43       16.61      1.19 o 
   5   0   8        0.02        3.77      2.59 o 
  -6   1   8       12.98       11.59      1.60 o 
  -5   1   8       10.08        8.53      0.80 o 
  -4   1   8       62.66       62.22      1.40 o 
  -3   1   8        8.22       10.14      0.41 o 
  -2   1   8      458.55      461.63      6.42 o 
  -1   1   8        1.38        2.49      0.23 o 
   0   1   8      610.26      620.75      6.02 o 
   1   1   8      420.31      450.68      5.02 o 
   2   1   8        9.33        8.06      0.57 o 
   3   1   8      739.79      766.52      9.48 o 
   4   1   8       46.78       45.36      5.28 o 
   5   1   8       57.20       59.88      3.28 o 
  -6   2   8       19.66       23.79      1.81 o 
  -5   2   8        3.80        3.17      0.97 o 
  -4   2   8      106.53      103.62      1.97 o 
  -3   2   8      115.80      101.59      2.59 o 
  -2   2   8       85.17       87.31      1.46 o 
  -1   2   8       14.77       13.32      0.46 o 
   0   2   8      607.20      615.16      6.17 o 
   1   2   8       56.07       52.80      1.09 o 
   2   2   8      400.78      388.93     10.25 o 
   3   2   8       40.80       40.71      2.64 o 
   4   2   8      113.71      115.25      5.99 o 
   5   2   8       26.28       22.82      2.75 o 
  -6   3   8        5.26        3.14      1.18 o 
  -5   3   8       11.90       13.30      0.87 o 
  -4   3   8      474.77      487.17      9.17 o 
  -3   3   8      118.40      121.83      3.24 o 
  -2   3   8        2.57        3.44      0.49 o 
  -1   3   8     2676.61     2668.72    115.72 o 
   0   3   8      254.23      251.91      3.18 o 
   1   3   8       42.39       36.37      2.05 o 
   2   3   8       45.14       46.13      1.83 o 
   3   3   8       42.41       40.53      2.26 o 
   4   3   8       73.56       67.33      3.88 o 
   5   3   8        0.84        0.00      5.18 o 
  -6   4   8       20.20       17.95      4.31 o 
  -5   4   8       38.87       33.71      1.44 o 
  -4   4   8      105.29      103.61      3.56 o 
  -3   4   8     1076.74     1049.98     43.95 o 
  -2   4   8      787.76      836.17     30.20 o 
  -1   4   8        0.36        0.47      0.37 o 
   0   4   8      780.73      796.10     12.94 o 
   1   4   8      179.64      182.93      2.93 o 
   2   4   8       98.62       92.99      2.05 o 
   3   4   8        5.64        5.90      1.46 o 
   4   4   8      207.38      210.67      9.65 o 
  -5   5   8       14.45       14.46      1.40 o 
  -4   5   8       47.39       42.78      1.81 o 
  -3   5   8       59.93       63.43      1.98 o 
  -2   5   8      123.24      122.37      2.79 o 
  -1   5   8     1089.05     1116.46     26.42 o 
   0   5   8       91.79       87.99      2.16 o 
   1   5   8       11.23        7.90      0.41 o 
   2   5   8      424.22      450.34      7.48 o 
   3   5   8        7.06        6.32      2.43 o 
   4   5   8        3.48        1.40      1.10 o 
  -5   6   8       34.31       34.64      3.11 o 
  -4   6   8        0.31       -0.50      0.71 o 
  -3   6   8      133.65      124.87      3.31 o 
  -2   6   8       58.46       59.46      2.01 o 
  -1   6   8        5.15        4.32      0.77 o 
   0   6   8       30.70       33.62      0.86 o 
   1   6   8      149.83      145.36      2.97 o 
   2   6   8      195.66      188.94      5.11 o 
   3   6   8       37.95       39.72      3.29 o 
   4   6   8        1.28       -1.25      2.19 o 
  -4   7   8       78.87       90.81      4.68 o 
  -3   7   8      126.55      132.47      4.89 o 
  -2   7   8       33.93       36.63      4.80 o 
  -1   7   8        5.47        1.45      1.24 o 
   0   7   8       68.64       69.11      1.53 o 
   1   7   8        0.00       -0.39      0.41 o 
   2   7   8       71.75       70.63      5.77 o 
   3   7   8       26.73       21.78      2.51 o 
  -4   8   8        3.38        4.51      2.40 o 
  -3   8   8       10.63       10.55      1.63 o 
  -2   8   8       88.28       89.35      3.60 o 
  -1   8   8       82.56       78.04      3.99 o 
   0   8   8       20.40       21.57      1.08 o 
   1   8   8       11.42       10.81      0.93 o 
   2   8   8       86.30       82.08      4.85 o 
  -2   9   8       64.02       62.69      3.65 o 
  -1   9   8       16.53       10.26      1.72 o 
   0   9   8       74.84       76.72      5.66 o 
   1   9   8        0.00       -0.61      1.06 o 
  -6   1   9        0.92        1.07      1.21 o 
  -5   1   9       25.04       22.95      0.98 o 
  -4   1   9        4.17        3.17      0.44 o 
  -3   1   9       43.41       42.72      0.84 o 
  -2   1   9      314.26      314.09      4.58 o 
  -1   1   9      122.78      129.23      1.56 o 
   0   1   9       31.04       30.78      1.08 o 
   1   1   9      142.18      144.84      2.05 o 
   2   1   9       34.63       30.97      0.91 o 
   3   1   9        0.01       -0.07      0.86 o 
   4   1   9       75.44       86.90      4.69 o 
   5   1   9       10.78        7.26      1.78 o 
  -6   2   9        6.17        4.49      1.19 o 
  -5   2   9        9.59       10.97      2.21 o 
  -4   2   9      190.94      192.98      4.53 o 
  -3   2   9        5.70        5.49      0.59 o 
  -2   2   9       53.80       50.21      0.95 o 
  -1   2   9       34.95       34.24      0.86 o 
   0   2   9     1226.38     1229.81     11.96 o 
   1   2   9      277.28      287.65      3.81 o 
   2   2   9        2.01        1.82      0.49 o 
   3   2   9       84.82       83.01      2.11 o 
   4   2   9       28.05       28.32      2.01 o 
  -6   3   9        3.17        2.50      1.73 o 
  -5   3   9       70.16       71.40      2.97 o 
  -4   3   9        6.77        5.67      0.75 o 
  -3   3   9        1.45        2.26      0.97 o 
  -2   3   9        0.28        0.00      0.54 o 
  -1   3   9        1.52        1.87      0.43 o 
   0   3   9       32.76       28.64      0.97 o 
   1   3   9       71.13       74.79      1.83 o 
   2   3   9       54.82       55.52      1.50 o 
   3   3   9       89.50       90.97      2.58 o 
   4   3   9       76.55       80.20      7.44 o 
  -5   4   9       51.04       54.90      2.57 o 
  -4   4   9        6.77        4.43      1.29 o 
  -3   4   9      217.08      223.04      4.80 o 
  -2   4   9       78.31       77.59      2.80 o 
  -1   4   9      540.00      540.16     16.66 o 
   0   4   9       50.62       50.11      1.06 o 
   1   4   9       34.04       35.67      1.04 o 
   2   4   9       14.41       12.41      0.88 o 
   3   4   9        4.54        3.45      0.99 o 
   4   4   9        2.10        3.66      1.10 o 
  -5   5   9        3.04        5.76      1.78 o 
  -4   5   9        1.48        0.85      1.94 o 
  -3   5   9       46.09       43.44      1.71 o 
  -2   5   9      185.81      191.52      4.04 o 
  -1   5   9      143.63      146.92      6.79 o 
   0   5   9      470.23      480.16      5.98 o 
   1   5   9       68.32       69.03      1.70 o 
   2   5   9       36.82       34.75      1.44 o 
   3   5   9       93.53       96.86      3.16 o 
   4   5   9        0.03       -0.27      1.30 o 
  -5   6   9        0.05       -0.57      2.86 o 
  -4   6   9        1.91        1.25      1.51 o 
  -3   6   9       49.81       49.72      2.00 o 
  -2   6   9       59.92       61.97      4.91 o 
  -1   6   9       28.62       28.40      1.62 o 
   0   6   9        4.86        6.18      1.24 o 
   1   6   9      174.54      187.35      6.85 o 
   2   6   9        6.10        6.66      1.04 o 
   3   6   9       65.09       64.48      3.39 o 
  -4   7   9        2.51        2.87      1.71 o 
  -3   7   9        2.99        4.53      1.94 o 
  -2   7   9       41.51       40.51      3.56 o 
  -1   7   9        0.63       -0.75      1.24 o 
   0   7   9       69.98       71.88      2.73 o 
   1   7   9       51.00       44.96      1.89 o 
   2   7   9       35.57       33.79      3.13 o 
   3   7   9        0.25       -3.77      3.77 o 
  -3   8   9        0.04       -0.89      1.83 o 
  -2   8   9        6.58        8.55      1.29 o 
  -1   8   9      153.19      160.33      5.28 o 
   0   8   9       10.39        9.75      1.62 o 
   1   8   9       27.07       26.35      2.32 o 
   2   8   9        0.54        1.89      3.51 o 
  -2   9   9        4.35        1.45      2.01 o 
  -1   9   9       24.14       21.74      3.51 o 
   0   9   9        0.18        1.47      2.21 o 
  -6   0  10       10.58        7.77      3.02 o 
  -5   0  10       68.40       72.26      3.67 o 
  -4   0  10      125.59      128.66      3.13 o 
  -3   0  10      264.13      273.40      4.85 o 
  -2   0  10        0.03        0.97      0.43 o 
  -1   0  10      157.41      156.60      2.70 o 
   0   0  10      804.73      852.01     12.51 o 
   1   0  10      294.71      355.04      5.93 o 
   2   0  10       32.01       28.15      1.40 o 
   3   0  10       16.74       11.97      1.73 o 
   4   0  10        0.96       -1.40      1.40 o 
  -6   1  10        0.15       -0.30      2.21 o 
  -5   1  10      169.24      182.60      7.93 o 
  -4   1  10       97.47      102.03      1.79 o 
  -3   1  10      106.40      110.33      2.32 o 
  -2   1  10       75.87       74.45      1.51 o 
  -1   1  10      148.34      141.58      5.55 o 
   0   1  10        1.43        3.31      0.75 o 
   1   1  10       24.66       31.31      0.83 o 
   2   1  10      145.80      169.25      2.89 o 
   3   1  10       63.39       56.18      2.05 o 
   4   1  10        2.24        0.75      2.16 o 
  -6   2  10       14.77       18.32      3.99 o 
  -5   2  10        0.02       -0.02      0.75 o 
  -4   2  10      279.83      282.12      4.07 o 
  -3   2  10       16.42       17.58      0.62 o 
  -2   2  10      326.74      316.96      3.90 o 
  -1   2  10       78.16       75.30      1.21 o 
   0   2  10       90.52       98.51      1.47 o 
   1   2  10      152.44      125.99      2.15 o 
   2   2  10      281.17      284.90      4.71 o 
   3   2  10        0.02        0.05      0.55 o 
   4   2  10        0.00        2.07      1.35 o 
  -5   3  10       49.94       46.15      2.25 o 
  -4   3  10      125.03      125.51      2.64 o 
  -3   3  10       96.98       92.86      2.21 o 
  -2   3  10       20.70       18.68      0.83 o 
  -1   3  10      654.71      641.52     22.43 o 
   0   3  10      340.23      323.75      4.37 o 
   1   3  10      313.84      302.04      5.50 o 
   2   3  10       12.70       10.76      0.83 o 
   3   3  10        0.15       -0.33      0.92 o 
   4   3  10       16.56       13.01      1.56 o 
  -5   4  10        7.79        7.66      0.99 o 
  -4   4  10       44.88       36.92      1.67 o 
  -3   4  10        8.64        5.81      0.92 o 
  -2   4  10      718.56      737.02     34.30 o 
  -1   4  10        8.42        6.81      0.72 o 
   0   4  10      100.26      101.77      1.83 o 
   1   4  10      653.12      678.07      9.31 o 
   2   4  10       76.12       71.78      2.28 o 
   3   4  10       11.44       11.03      1.26 o 
   4   4  10        0.13       -0.70      1.07 o 
  -5   5  10       11.73       11.38      2.75 o 
  -4   5  10      155.47      150.00      6.74 o 
  -3   5  10        1.89        0.96      0.86 o 
  -2   5  10      200.24      199.05      8.84 o 
  -1   5  10      317.76      319.77     17.36 o 
   0   5  10        7.67        5.19      0.37 o 
   1   5  10       76.88       70.86      1.87 o 
   2   5  10        0.05       -0.69      0.69 o 
   3   5  10       59.75       61.20      3.32 o 
  -4   6  10       18.80       20.75      4.96 o 
  -3   6  10        1.57        0.39      0.89 o 
  -2   6  10       83.26       75.03      7.06 o 
  -1   6  10       50.90       53.11      2.21 o 
   0   6  10        1.06       -0.70      0.70 o 
   1   6  10       57.25       55.77      1.92 o 
   2   6  10       65.44       69.53      3.28 o 
   3   6  10       14.78       12.83      1.75 o 
  -4   7  10       38.70       32.02      3.95 o 
  -3   7  10       23.46       21.95      1.87 o 
  -2   7  10       40.77       37.27      2.26 o 
  -1   7  10        5.53        3.59      1.03 o 
   0   7  10       69.55       76.89      3.52 o 
   1   7  10        0.94        0.46      0.83 o 
   2   7  10       21.10       20.12      2.79 o 
  -3   8  10        7.59        8.15      2.26 o 
  -2   8  10       13.80       10.21      2.91 o 
  -1   8  10       87.92       92.16      4.45 o 
   0   8  10       54.88       53.96      3.56 o 
   1   8  10       20.84       17.91      1.50 o 
  -5   1  11       16.04       15.04      1.64 o 
  -4   1  11       20.37       19.03      0.83 o 
  -3   1  11        1.71        1.33      0.34 o 
  -2   1  11       70.44       67.98      1.18 o 
  -1   1  11       28.17       25.62      0.64 o 
   0   1  11      204.26      219.04      2.82 o 
   1   1  11       21.24       18.90      0.92 o 
   2   1  11       46.31       48.13      1.61 o 
   3   1  11       13.48       13.12      1.94 o 
   4   1  11        0.82        2.03      1.27 o 
  -5   2  11        5.53        5.15      1.19 o 
  -4   2  11      118.24      116.94      3.77 o 
  -3   2  11       21.28       18.61      0.67 o 
  -2   2  11      103.07      104.07      1.63 o 
  -1   2  11       18.72       18.89      0.54 o 
   0   2  11       40.32       37.67      1.40 o 
   1   2  11      190.64      207.34      3.55 o 
   2   2  11        3.47        2.19      0.64 o 
   3   2  11       94.14      102.42      3.34 o 
   4   2  11      123.99      135.89      5.72 o 
  -5   3  11        0.00       -0.47      0.77 o 
  -4   3  11       29.63       29.26      1.62 o 
  -3   3  11        5.55        6.31      0.75 o 
  -2   3  11       15.57       14.02      0.81 o 
  -1   3  11       58.39       58.81      1.14 o 
   0   3  11       33.90       40.26      1.29 o 
   1   3  11       41.42       38.35      1.35 o 
   2   3  11        1.12        1.38      0.64 o 
   3   3  11       18.16       20.95      1.44 o 
  -5   4  11        6.06        7.05      2.17 o 
  -4   4  11        0.13        0.79      1.51 o 
  -3   4  11       39.31       37.54      2.64 o 
  -2   4  11        2.13        0.78      1.02 o 
  -1   4  11      100.36      106.56      2.64 o 
   0   4  11       34.28       33.22      1.00 o 
   1   4  11       59.51       52.93      3.56 o 
   2   4  11       16.72       14.57      1.19 o 
   3   4  11       29.53       31.13      6.31 o 
  -4   5  11        5.24        5.03      1.65 o 
  -3   5  11       10.81       10.27      2.00 o 
  -2   5  11       11.44       10.22      1.10 o 
  -1   5  11      202.42      216.00      5.28 o 
   0   5  11       72.47       72.24      1.65 o 
   1   5  11        1.20        1.05      0.64 o 
   2   5  11       75.44       77.80      3.29 o 
   3   5  11        4.75        3.35      1.79 o 
  -4   6  11        2.75        5.25      2.32 o 
  -3   6  11        5.60        3.83      1.07 o 
  -2   6  11        0.30       -0.87      2.97 o 
  -1   6  11       28.87       26.35      2.43 o 
   0   6  11        6.42        5.64      1.47 o 
   1   6  11        3.06        1.47      1.22 o 
   2   6  11       56.52       52.94      2.87 o 
  -3   7  11        3.91        4.41      3.24 o 
  -2   7  11        1.22       -0.13      1.14 o 
  -1   7  11        1.66        0.59      1.21 o 
   0   7  11        4.36        2.74      3.34 o 
   1   7  11        5.07        5.27      1.61 o 
  -2   8  11        6.75        5.63      2.05 o 
  -1   8  11        0.16       -0.15      1.43 o 
   0   8  11       10.63       11.30      1.97 o 
  -5   0  12        1.60        2.80      1.83 o 
  -4   0  12      370.74      389.01      9.49 o 
  -3   0  12      214.03      231.12      4.64 o 
  -2   0  12      362.69      353.21      6.47 o 
  -1   0  12      492.96      493.41      8.20 o 
   0   0  12      170.34      177.95      3.77 o 
   1   0  12       58.10       74.20      2.48 o 
   2   0  12       14.98        9.60      1.19 o 
   3   0  12      402.16      478.96     20.28 o 
  -5   1  12      525.85      597.94     16.27 o 
  -4   1  12       39.55       41.53      1.67 o 
  -3   1  12      191.02      191.49      2.94 o 
  -2   1  12       82.74       78.85      1.45 o 
  -1   1  12       56.62       59.02      1.29 o 
   1   1  12        5.29        3.62      0.52 o 
   2   1  12       31.08       30.24      1.94 o 
   3   1  12        2.95        0.30      1.11 o 
  -5   2  12       46.94       57.26      2.85 o 
  -4   2  12        1.38        2.33      0.60 o 
  -3   2  12      124.86      123.77      2.15 o 
  -2   2  12      259.68      262.10      3.79 o 
  -1   2  12       17.06       12.84      0.53 o 
   0   2  12       13.33       12.54      0.67 o 
   1   2  12       37.95       47.90      2.48 o 
   2   2  12        6.32        5.16      0.70 o 
   3   2  12       15.56       17.97      2.43 o 
  -5   3  12        0.30        4.17      2.77 o 
  -4   3  12       13.46       10.75      1.37 o 
  -3   3  12       20.40       18.85      1.12 o 
  -2   3  12       30.16       31.59      1.56 o 
  -1   3  12        7.46        6.58      0.44 o 
   1   3  12       16.53       15.19      1.56 o 
   2   3  12       21.01       15.03      2.53 o 
   3   3  12       30.00       34.50      2.63 o 
  -4   4  12      133.29      143.76      8.30 o 
  -3   4  12        3.03        0.20      1.29 o 
  -2   4  12        6.06        4.25      0.83 o 
  -1   4  12      180.46      193.90      4.28 o 
   0   4  12       34.87       34.21      1.43 o 
   1   4  12        0.02       -0.82      1.19 o 
   2   4  12       18.95       18.55      1.61 o 
   3   4  12       25.70       17.90      3.15 o 
  -4   5  12       24.80       24.00      2.75 o 
  -3   5  12        6.45        4.38      3.07 o 
  -2   5  12      104.30      112.93      3.46 o 
  -1   5  12        4.55        5.57      1.38 o 
   0   5  12       16.22       13.47      0.98 o 
   1   5  12       45.45       44.34      2.32 o 
   2   5  12        4.22        5.73      1.67 o 
  -3   6  12       25.34       24.38      2.21 o 
  -2   6  12        0.64        2.44      1.25 o 
  -1   6  12       42.43       37.43      2.57 o 
   0   6  12       22.94       24.30      2.12 o 
   1   6  12        0.20        1.58      2.43 o 
  -2   7  12       17.33       15.42      2.13 o 
  -1   7  12        2.11        3.72      1.67 o 
   0   7  12       21.66       19.09      2.59 o 
  -5   1  13        0.94        0.79      1.08 o 
  -4   1  13       27.04       30.03      2.43 o 
  -3   1  13        1.92        2.06      0.57 o 
  -2   1  13       33.36       32.14      1.13 o 
  -1   1  13       61.56       58.03      2.10 o 
   0   1  13      141.22      146.14      4.31 o 
   1   1  13        5.28        3.79      0.92 o 
   2   1  13        4.64        3.41      1.03 o 
   3   1  13        0.00       -2.59      2.59 o 
  -4   2  13        0.50        0.02      1.56 o 
  -3   2  13        8.22        7.50      0.75 o 
  -2   2  13       81.68       85.59      2.18 o 
  -1   2  13      103.83       95.13      3.56 o 
   0   2  13        0.16       -0.08      0.52 o 
   1   2  13      166.94      181.87      5.12 o 
   2   2  13       17.03       13.19      1.60 o 
  -4   3  13       19.65       15.15      1.71 o 
  -3   3  13       25.87       24.89      1.50 o 
  -2   3  13       53.41       53.95      1.76 o 
  -1   3  13        0.19        0.26      0.86 o 
   0   3  13       42.68       42.21      3.61 o 
   1   3  13       47.11       43.71      3.99 o 
   2   3  13        0.50       -0.32      1.14 o 
  -4   4  13        6.21        5.32      1.89 o 
  -3   4  13        0.02       -0.16      0.95 o 
  -2   4  13       32.69       27.44      1.89 o 
  -1   4  13       39.53       41.02      1.89 o 
   0   4  13       41.90       43.36      2.28 o 
   1   4  13       24.03       20.85      1.83 o 
   2   4  13       11.03        7.87      1.43 o 
  -3   5  13       24.57       21.35      4.04 o 
  -2   5  13        4.89        5.32      2.26 o 
  -1   5  13       51.74       54.73      2.99 o 
   0   5  13      104.64      117.25      4.38 o 
   1   5  13        1.46        1.91      1.04 o 
  -2   6  13        8.89        4.33      1.91 o 
  -1   6  13       67.03       70.52      9.49 o 
   0   6  13       45.48       39.36      2.77 o 
  -4   0  14        2.12        0.86      1.40 o 
  -3   0  14      155.35      153.15      5.07 o 
  -2   0  14        9.12        9.17      1.08 o 
  -1   0  14       21.44       15.96      1.29 o 
   0   0  14       25.33       22.86      1.51 o 
   1   0  14       45.40       41.41      2.91 o 
   2   0  14       14.59       18.12      3.67 o 
  -4   1  14       53.55       46.16      2.43 o 
  -3   1  14       48.61       43.47      4.31 o 
  -2   1  14      142.04      141.90      3.13 o 
  -1   1  14       13.38       10.69      0.75 o 
   0   1  14       49.42       63.14      1.83 o 
   1   1  14        9.77        9.01      3.29 o 
   2   1  14       12.33       13.21      2.43 o 
  -4   2  14        0.00        0.27      1.40 o 
  -3   2  14       16.83       15.39      1.46 o 
  -2   2  14        2.76        2.21      0.62 o 
  -1   2  14        5.17        5.21      1.35 o 
   0   2  14       12.41       12.31      1.14 o 
   1   2  14        0.08        0.06      1.08 o 
   2   2  14       69.27       74.33      5.89 o 
  -3   3  14        0.15       -1.01      1.01 o 
  -2   3  14       83.86       87.18      3.38 o 
  -1   3  14       15.11       12.69      1.34 o 
   0   3  14      107.43      118.34      4.19 o 
   1   3  14       61.01       61.48      5.77 o 
  -3   4  14       67.67       62.38      3.20 o 
  -2   4  14        2.58        0.70      1.07 o 
  -1   4  14       95.63      102.99      3.75 o 
   0   4  14       40.96       43.14      3.02 o 
   1   4  14       10.75       11.30      1.61 o 
  -2   5  14       50.42       55.15     11.27 o 
  -1   5  14       86.93       81.29      3.88 o 
   0   5  14       47.96       42.99      2.77 o 
  -3   1  15        3.70        2.40      0.78 o 
  -2   1  15       15.68       14.14      1.78 o 
  -1   1  15        6.15        6.33      0.95 o 
   0   1  15        0.42       -0.05      1.89 o 
   1   1  15      105.02      103.86      9.71 o 
  -3   2  15        8.57        5.30      1.17 o 
  -2   2  15        0.01        0.31      0.65 o 
  -1   2  15       34.32       33.17      2.19 o 
   0   2  15      106.55      106.87      4.50 o 
   1   2  15        2.36        0.11      2.16 o 
  -2   3  15        8.33        6.97      1.40 o 
  -1   3  15        7.16        3.47      1.19 o 
   0   3  15       33.59       36.99      2.25 o 
  -1   4  15        4.39        2.17      1.50 o 
  -2   0  16       63.83       65.79      3.67 o 
  -1   0  16       25.98       25.56      2.70 o 
  -1   1  16       89.16      100.53      3.93 o 
                                                 
